# Supplementary material for: Synthesis of Piperine-Based Ester Derivatives with Diverse Aromatic Rings and Their Agricultural Bioactivities against Tetranychus cinnabarinus Boisduval, Aphis citricola Van der Goot, and Eriosoma lanigerum Hausmann
Source: Insects. 2022 Dec 31;14(1):40. doi: 10.3390/insects14010040 (PMC9862344; doi:10.3390/insects14010040)
Supplement: Supplementary file 1 [file insects-14-00040-s001.zip]

Archive with 1 entries (1 files):
- insects-2027782-supplementary.pdf
